# Supplementary material for: Oral Yeast-Cell Microcapsule-Mediated DNA Vaccines Against Clostridium perfringens Induce Effective Intestinal Immunity and Modulate Gut Microbiota
Source: Vaccines (Basel). 2024 Dec 1;12(12):1360. doi: 10.3390/vaccines12121360 (PMC11680129; doi:10.3390/vaccines12121360)
Supplement: Supplementary file 1 [file vaccines-12-01360-s001.zip]

Archive with 1 entries (1 files):
- vaccines-3264440-supplementary.pdf
